# Supplementary material for: Photocleavable Guide crRNAs for a Light-Controllable CRISPR/Cas9 System
Source: Int J Mol Sci. 2024 Nov 19;25(22):12392. doi: 10.3390/ijms252212392 (PMC11594570; doi:10.3390/ijms252212392)
Supplement: Supplementary file 1 [file ijms-25-12392-s001.zip]

Archive with 1 entries (1 files):
- ijms-3286910-supplementary.pdf
